# Supplementary material for: Possible Metastatic Stage-Dependent ILC2 Activation Induces Differential Functions of MDSCs through IL-13/IL-13Rα1 Signaling during the Progression of Breast Cancer Lung Metastasis
Source: Cancers (Basel). 2022 Jul 4;14(13):3267. doi: 10.3390/cancers14133267 (PMC9265472; doi:10.3390/cancers14133267)
Supplement: Supplementary file 1 [file cancers-14-03267-s001.zip]

Archive with 1 entries (1 files):
- cancers-1716724-supplementary.pdf
